# Supplementary material for: Comparison of Students’ Self-Assessment and Simulated Patient Assessment in a Patient Counseling Evaluation and Perceived Importance of Communication Skills
Source: Pharmacy (Basel). 2022 Dec 19;10(6):177. doi: 10.3390/pharmacy10060177 (PMC9787712; doi:10.3390/pharmacy10060177)
Supplement: Supplementary file 1 [file pharmacy-10-00177-s001.zip]

Archive with 1 entries (1 files):
- pharmacy-2061708-supplementary.pdf
